# Supplementary material for: Prevalence of G6PD deficiency and G6PD variants amongst the southern Thai population
Source: PeerJ. 2022 Oct 10;10:e14208. doi: 10.7717/peerj.14208 (PMC9559062; doi:10.7717/peerj.14208)
Supplement: Supplemental Information 1 — Raw data of all participants including general data, G6PD deficiency screening results, hematological parameters. [file peerj-10-14208-s001.zip]

Archive with 3 entries (3 files):
- G6PD_All related files_Raw data&SPSS analysis/Input_G6PD_PeerJ_05-05-2022.sav
- G6PD_All related files_Raw data&SPSS analysis/Output1_G6PD_PeerJ_05-05-2022.spv
- G6PD_All related files_Raw data&SPSS analysis/Raw Data_G6PD_southern Thai_PeerJ_05-05-2022.xlsx
