# Supplementary material for: Prevalence of G6PD deficiency and G6PD variants amongst the southern Thai population
Source: PeerJ. 2022 Oct 10;10:e14208. doi: 10.7717/peerj.14208 (PMC9559062; doi:10.7717/peerj.14208)
Supplement: Supplemental Information 1 — Raw data of all participants including general data, G6PD deficiency screening results, hematological parameters. [file peerj-10-14208-s001.zip › G6PD_All related files_Raw data&SPSS analysis/Raw Data_G6PD_southern Thai_PeerJ_05-05-2022.xlsx]

## Sheet: G6PD_PeerJ
Sample No.	Gender	Age	Religion	Province	G6PD_FST	G6PD variant	Anemia Status	RBC(10^6/uL)	HGB(g/dL)	HCT(%)	MCV(fL)	MCH(pg)	MCHC(g/dL)	RDW-CV(%)
1	2	21	Buddhism	Nakhon Si Thammarat	Normal		Anemia	4.37	10.9	34.4	78.7	24.9	31.7	17.5
2	1	21	Buddhism	Ranong	Normal		Non-anemia	4.24	13.2	37.8	89.2	31.1	34.9	12.7
3	2	21	Buddhism	Nakhon Si Thammarat	Normal		Anemia	4.16	11.8	35	84.1	28.4	33.7	12.6
4	2	21	Buddhism	Surat Thani	Normal		Anemia	4.32	11.6	34.5	79.9	26.9	33.6	13.7
5	1	20	Buddhism	Satun	Normal		Non-anemia	5.54	13.6	41	74	24.5	33.2	14
6	1	21	Buddhism	Trang	Normal		Non-anemia	4.52	13.4	39.1	86.5	29.6	34.3	13.8
7	2	21	Buddhism	Songkhla	Normal		Anemia	4.5	11.2	35.7	79.3	24.9	31.4	13.5
8	1	21	Buddhism	Trang	Normal		Non-anemia	5.02	14.8	44.4	88.4	29.5	33.3	13
9	2	20	Buddhism	Surat Thani	Normal		Anemia	4.09	9.5	30.7	75.1	23.2	30.9	17
10	2	21	Buddhism	Nakhon Si Thammarat	Normal		Anemia	4.2	11	32.5	77.4	26.2	33.8	15.2
11	2	20	Buddhism	Surat Thani	Normal		Non-anemia	4.45	12.7	37.8	84.9	28.5	33.6	13.2
12	2	20	Buddhism	Narathiwat	Partial Deficiency	Canton	Non-anemia	4.57	13.4	40.1	87.7	29.3	33.4	13.1
13	2	21	Buddhism	Nakhon Si Thammarat	Normal		Non-anemia	4.31	12.9	37.8	87.7	29.9	34.1	12.6
14	1	22	Buddhism	Chumphon	Normal		Non-anemia	4.43	13.1	38.7	87.4	29.6	33.9	13.5
15	1	21	Buddhism	Nakhon Si Thammarat	Normal		Non-anemia	4.82	13	36.8	76.3	27	35.3	18.5
16	2	21	Buddhism	Phatthalung	Normal		Non-anemia	4.77	12	37.3	78.2	25.2	32.2	14.7
17	2	20	Buddhism	Phangnga	Normal		Non-anemia	4.98	12.3	37	74.3	24.7	33.2	13.2
18	2	20	Buddhism	Satun	Normal		Non-anemia	4.41	13	38.5	87.3	29.5	33.8	12.2
19	2	21	Buddhism	Nakhon Si Thammarat	Normal		Non-anemia	4.25	12.1	36.1	84.9	28.5	33.5	13.4
20	1	20	Buddhism	Nakhon Si Thammarat	Normal		Non-anemia	5.3	13.8	41.7	78.7	26	33.1	14.1
21	1	22	Buddhism	Surat Thani	Normal		Non-anemia	4.69	14	41.2	87.8	29.9	34	13.2
22	2	22	Buddhism	Phatthalung	Normal		Non-anemia	4.48	12.7	37.7	84.2	28.3	33.7	13.1
23	2	21	Buddhism	Chumphon	Normal		Anemia	5.6	11.5	36.1	64.5	20.5	31.9	15
24	1	22	Buddhism	Satun	Normal		Non-anemia	4.32	13.1	38.1	88.2	30.3	34.4	12.8
25	2	22	Buddhism	Pattani	Normal		Anemia	5.19	11.4	34.1	65.7	22	33.4	14.6
26	1	21	Buddhism	Chumphon	Normal		Non-anemia	7.48	15.8	49.2	65.8	21.1	32.1	19.4
27	1	22	Christianity	Trang	Normal		Non-anemia	5.21	14.2	42.1	80.8	27.3	33.7	12.8
28	1	22	Buddhism	Phangnga	Normal		Non-anemia	5.71	13.5	39.8	69.7	23.6	33.9	15.5
29	1	18	Buddhism	Nakhon Si Thammarat	Normal		Non-anemia	4.82	14.3	41.1	85.3	29.7	34.8	13.3
30	2	18	Buddhism	Chumphon	Normal		Anemia	4.51	11.2	34.3	76.1	24.8	32.7	14.6
31	2	17	Buddhism	Phuket	Normal		Non-anemia	4.02	12.5	37.4	93	31.1	33.4	13.3
32	2	27	Buddhism	Phatthalung	Partial Deficiency	Union	Anemia	4.97	11	34.7	69.8	22.1	31.7	15.9
33	2	21	Buddhism	Songkhla	Normal		Anemia	5.19	11.1	34.7	66.9	21.4	31	15.1
34	2	18	Buddhism	Narathiwat	Normal		Anemia	4.18	11.3	34.3	82.1	27	32.9	13.9
35	2	22	Buddhism	Chumphon	Partial Deficiency	Viangchan	Non-anemia	5.16	12	35.3	68.4	23.3	34	15.3
36	2	19	Buddhism	Songkhla	Normal		Non-anemia	4.28	12.4	36.8	86	29	33.7	13
37	2	19	Islamism	Pattani	Normal		Non-anemia	4.88	12.1	36.6	75	24.8	33.1	13.4
38	2	22	Buddhism	Nakhon Si Thammarat	Normal		Anemia	4	11.3	34.2	85.5	28.3	33	15
39	2	22	Islamism	Nakhon Si Thammarat	Normal		Anemia	4.92	11.5	36	73.2	23.4	31.9	15.4
40	1	22	Buddhism	Nakhon Si Thammarat	Deficiency	Viangchan	Non-anemia	4.77	13.5	40.3	84.5	28.3	33.5	14.2
41	1	22	Buddhism	Trang	Normal		Non-anemia	5.34	13.8	39.8	74.5	25.8	34.7	14.3
42	1	21	Buddhism	Songkhla	Normal		Anemia	4.35	12.8	36.8	84.6	29.4	34.8	11.9
43	2	19	Buddhism	Pattani	Normal		Anemia	4.12	11.7	34.8	84.5	28.4	33.6	14.1
44	2	19	Buddhism	Nakhon Si Thammarat	Normal		Anemia	5.43	9.4	28.2	51.9	17.3	33.3	20.2
45	2	19	Buddhism	Nakhon Si Thammarat	Normal		Non-anemia	4.67	13.3	38.2	81.8	28.5	34.8	13
46	2	19	Buddhism	Pattani	Normal		Anemia	5.4	11.6	35.7	66.1	21.5	32.5	15
47	2	20	Buddhism	Phatthalung	Normal		Non-anemia	4.28	12.6	37	86.4	29.4	34.1	12.6
48	2	19	Buddhism	Nakhon Si Thammarat	Normal		Non-anemia	4.43	12.6	36.1	81.5	28.4	34.9	13.7
49	2	20	Buddhism	Narathiwat	Partial Deficiency	Viangchan	Non-anemia	4.43	13.2	38.3	86.5	29.8	34.5	13.5
50	1	19	Buddhism	Songkhla	Normal		Non-anemia	5.58	15.7	45.8	82.1	28.1	34.3	12.3
51	2	19	Buddhism	Phangnga	Normal		Non-anemia	4.51	12.6	38	84.3	27.9	33.2	14.1
52	1	20	Buddhism	Trang	Normal		Non-anemia	4.78	15	43.1	90.2	31.4	34.8	12.4
53	2	21	Buddhism	Phangnga	Normal		Non-anemia	6.24	12.3	38.2	61.2	19.7	32.2	17.8
54	1	21	Buddhism	Nakhon Si Thammarat	Normal		Non-anemia	4.5	13.1	38	84.4	29.1	34.5	12.8
55	1	21	Buddhism	Nakhon Si Thammarat	Normal		Non-anemia	4.72	13.8	39.6	83.9	29.2	34.8	13.8
56	2	22	Buddhism	Songkhla	Normal		Non-anemia	4.97	12.6	38.5	77.5	25.4	32.7	14
57	2	21	Islamism	Nakhon Si Thammarat	Normal		Non-anemia	4.57	12.9	38	83.2	28.2	33.9	14.6
58	2	22	Buddhism	Pattani	Normal		Non-anemia	4.45	13.1	41.7	93.7	29.4	31.4	16.3
59	1	22	Buddhism	Phatthalung	Normal		Anemia	4.92	12.3	42.5	86.4	25	28.9	14.6
60	1	22	Buddhism	Phatthalung	Deficiency	Viangchan	Non-anemia	4.73	15.1	44.6	83.4	18.2	33.9	14.6
61	2	21	Buddhism	Nakhon Si Thammarat	Normal		Non-anemia	4.58	12.1	37.7	82.3	26.4	32.1	13.2
62	2	21	Buddhism	Pattani	Normal		Anemia	4.16	11.8	36	86.5	28.4	32.8	12.9
63	2	21	Buddhism	Surat Thani	Normal		Non-anemia	4.62	13.7	40.2	87	29.7	34.1	12.5
64	1	22	Buddhism	Pattani	Normal		Non-anemia	4.89	14.1	41.5	84.9	28.8	34	12.8
65	1	23	Buddhism	Nakhon Si Thammarat	Normal		Non-anemia	4.93	15.1	43	87.2	30.6	35.1	12.1
66	1	19	Buddhism	Nakhon Si Thammarat	Normal		Non-anemia	5.83	15.3	47.5	81.5	26.2	32.2	13.7
67	2	22	Buddhism	Surat Thani	Normal		Anemia	4.48	11.7	35.4	79	26.1	33.1	13.8
68	2	21	Buddhism	Surat Thani	Normal		Anemia	4.38	11.3	32	73.1	25.8	35.3	13.8
69	1	20	Buddhism	Nakhon Si Thammarat	Normal		Non-anemia	6.51	13	40.8	62.7	20	31.9	18
70	2	22	Buddhism	Krabi	Partial Deficiency	Viangchan	Non-anemia	4.67	12.3	36.9	79	26.3	33.3	12.7
71	2	20	Islamism	Narathiwat	Normal		Non-anemia	4.93	13.1	38.9	78.9	26.6	33.7	13.4
72	2	21	Buddhism	Nakhon Si Thammarat	Normal		Anemia	4.51	8.5	28.8	63.9	18.8	29.5	17.5
73	1	21	Buddhism	Phatthalung	Normal		Non-anemia	4.89	14.4	41.4	84.7	29.4	34.8	13
74	2	22	Buddhism	Nakhon Si Thammarat	Normal		Non-anemia	4.23	12.6	37.1	87.7	29.8	34	13.3
75	2	20	Buddhism	Songkhla	Deficiency	Viangchan	Non-anemia	4.82	13.2	39.5	82	27.4	33.4	13.5
76	2	20	Buddhism	Nakhon Si Thammarat	Partial Deficiency	Viangchan	Anemia	4.13	9.1	29.5	71.4	22	30.8	15.2
77	2	21	Islamism	Phuket	Normal		Non-anemia	4.85	12.9	38.5	79.4	26.6	33.5	12.9
78	2	22	Buddhism	Nakhon Si Thammarat	Normal		Non-anemia	4.3	12.7	37.5	87.2	29.5	33.9	12.3
79	1	21	Buddhism	Nakhon Si Thammarat	Deficiency	Mahidol	Non-anemia	5.1	15.5	45.4	89	30.4	34.1	11.5
80	2	21	Buddhism	Songkhla	Normal		Non-anemia	4.99	12.9	39.6	79.4	25.9	32.6	13.7
81	1	21	Buddhism	Surat Thani	Normal		Non-anemia	5.25	15.2	45.7	87	29	33.3	13
82	2	21	Buddhism	Nakhon Si Thammarat	Normal		Non-anemia	4.58	12.2	37.6	82.1	26.6	32.4	13.2
83	2	20	Buddhism	Narathiwat	Normal		Non-anemia	4.39	12	37	84.3	27.3	32.4	13.6
84	2	22	Buddhism	Ranong	Normal		Anemia	4.39	11.8	34.4	78.4	26.9	34.3	13.5
85	2	20	Buddhism	Pattani	Normal		Non-anemia	4.21	12.4	37.4	88.8	29.5	33.2	13.2
86	2	22	Buddhism	Pattani	Normal		Non-anemia	4.42	12.8	37.6	85.1	29	34	12.8
87	1	21	Buddhism	Surat Thani	Normal		Anemia	5.92	12.3	38.2	64.5	20.8	32.2	19.8
88	2	19	Buddhism	Surat Thani	Normal		Non-anemia	4.32	12.4	36.7	85	28.7	33.8	12.8
89	2	19	Buddhism	Chumphon	Normal		Anemia	4.04	10.8	32.1	79.5	26.7	33.6	15.6
90	2	20	Buddhism	Krabi	Normal		Non-anemia	4.54	12.9	38.1	83.9	28.4	33.9	12.4
91	1	21	Islamism	Songkhla	Normal		Non-anemia	5.02	15.1	44.9	89.4	30.1	33.6	11.9
92	1	20	Buddhism	Nakhon Si Thammarat	Normal		Non-anemia	4.8	13.2	39.3	81.9	27.5	33.6	12.1
93	1	21	Buddhism	Nakhon Si Thammarat	Deficiency	Canton	Non-anemia	4.64	13.2	39	82.6	26.2	33.4	14.4
94	1	20	Buddhism	Narathiwat	Normal		Non-anemia	5.69	16.3	47.3	83.1	28.6	34.5	12.4
95	2	20	Buddhism	Nakhon Si Thammarat	Normal		Anemia	5.72	11.1	35.7	62.4	19.4	31.1	17.4
96	2	20	Islamism	Satun	Normal		Non-anemia	4.46	12.1	36	80.7	27.1	33.6	14.6
97	2	20	Islamism	Phatthalung	Normal		Anemia	4.81	9	31.4	65.3	18.7	28.7	19.7
98	1	21	Buddhism	Ranong	Normal		Non-anemia	5.82	15.6	45.1	77.5	26.8	34.6	14.1
99	1	21	Buddhism	Surat Thani	Normal		Non-anemia	6.05	14.9	43.2	71.4	24.6	34.5	14.5
100	2	22	Buddhism	Phatthalung	Normal		Non-anemia	3.94	12.1	35.9	91.1	30.7	33.7	12.1
101	1	21	Buddhism	Trang	Deficiency	Uncharacterized	Non-anemia	5.03	14.2	42.3	84.2	28.3	33.6	12.7
102	1	22	Buddhism	Narathiwat	Normal		Non-anemia	4.36	13.5	37.9	86.9	31	35.6	11.9
103	2	21	Buddhism	Chumphon	Normal		Non-anemia	4.61	12.4	37.3	80.9	26.9	33.2	14.3
104	2	22	Buddhism	Krabi	Normal		Anemia	4.58	11.8	35.5	77.5	25.8	33.2	13.7
105	1	21	Islamism	Trang	Normal		Non-anemia	6.02	17.2	51.1	84.9	28.6	33.7	13.3
106	2	22	Buddhism	Nakhon Si Thammarat	Normal		Non-anemia	5.04	12.6	37.4	74.2	25	33.7	13.5
107	2	21N	Buddhism	Satun	Normal		Non-anemia	4.48	12.7	38.4	85.7	28.3	33.1	12.6
108	1	21	Buddhism	Surat Thani	Normal		Non-anemia	4.59	13.1	38.3	83.4	28.5	34.2	13
109	1	22	Islamism	Narathiwat	Normal		Non-anemia	5.27	14.7	43.7	82.9	27.9	33.6	13.3
110	2	21	Islamism	Surat Thani	Normal		Anemia	4.07	11.8	33.8	83	29	34.9	14.1
111	1	21	Islamism	Nakhon Si Thammarat	Normal		Non-anemia	5.58	16.3	46.5	83.3	29.2	35.1	12.3
112	1	20	Islamism	Krabi	Normal		Non-anemia	5.17	15	42.7	82.6	29	35.1	13.2
113	1	21	Buddhism	Krabi	Normal		Non-anemia	4.78	13.6	40.8	85.4	28.5	33.3	14.6
114	1	20	Islamism	Narathiwat	Normal		Non-anemia	5.49	17.3	48.1	87.6	31.5	36	12.5
115	1	20	Islamism	Phatthalung	Normal		Non-anemia	4.99	15.3	43.2	86.6	30.7	35.4	13.1
116	1	22	Buddhism	Phatthalung	Normal		Non-anemia	4.78	13.7	39.8	83.3	28.7	34.4	13.2
117	1	20	Buddhism	Chumphon	Normal		Non-anemia	5.16	15.1	44.4	86	29.3	34	12.4
118	2	23	Buddhism	Surat Thani	Normal		Anemia	4.44	10.2	32.1	72.3	23	31.8	17.6
119	2	22	Buddhism	Surat Thani	Normal		Non-anemia	4.12	12.1	35.4	85.9	29.4	34.2	12.1
120	1	21	Buddhism	Surat Thani	Normal		Non-anemia	4.4	13.2	38	86.4	30	34.7	12.5
121	1	19	Buddhism	Nakhon Si Thammarat	Normal		Anemia	4.66	12	35.6	76.4	25.8	33.7	14.9
122	1	25	Buddhism	Nakhon Si Thammarat	Deficiency	Mahidol	Non-anemia	4.99	15.4	44.7	89.6	30.9	34.5	11.9
123	1	21	Buddhism	Nakhon Si Thammarat	Normal		Non-anemia	4.75	13.5	40	84.2	28.4	33.8	13.7
124	1	21	Buddhism	Phuket	Normal		Anemia	4.4	12.3	36.5	83	28	33.7	13.5
125	1	21	Buddhism	Nakhon Si Thammarat	Normal		Non-anemia	4.6	13.4	39.1	85	29.1	34.3	12.8
126	1		Buddhism	Nakhon Si Thammarat	Normal		Non-anemia	4.63	13.2	38.5	83.2	28.5	34.3	12.9
127	1	21	Buddhism	Surat Thani	Normal		Non-anemia	5.13	14.1	41.8	81.5	27.5	33.7	13.2
128	1	19	Buddhism	Chumphon	Normal		Non-anemia	4.75	14.9	42.8	90.1	31.4	34.8	11.7
129	1	19	Islamism	Nakhon Si Thammarat	Normal		Non-anemia	4.52	13.1	39.1	86.5	29	33.5	14.1
130	1	20	Buddhism	Trang	Normal		Non-anemia	5.41	15.3	44.9	83	28.3	34.1	13.8
131	1	20	Islamism	Trang	Normal		Non-anemia	5.49	15.9	43.3	78.9	29	36.7	11.9
132	1	20	Buddhism	Nakhon Si Thammarat	Normal		Non-anemia	5.47	15.6	43.8	80.1	28.5	35.6	12.5
133	2	21	Buddhism	Nakhon Si Thammarat	Normal		Non-anemia	4.43	12.7	37.1	83.7	28.7	34.2	13.6
134	1	19	Islamism	Satun	Normal		Non-anemia	5.17	14.9	43.8	84.7	28.8	34	14.6
135	1	18	Buddhism	Narathiwat	Normal		Non-anemia	4.74	14	40.7	85.9	29.5	34.4	12.6
136	1	20	Islamism	Phatthalung	Normal		Non-anemia	5.75	15.7	46.8	81.4	27.3	33.5	14.4
137	1	20	Buddhism	Nakhon Si Thammarat	Normal		Non-anemia	5.44	13.6	40.7	74.8	25	33.4	15
138	1	19	Islamism	Krabi	Normal		Non-anemia	5.41	16.1	46.4	85.8	29.8	34.7	13.4
139	1	19	Islamism	Songkhla	Normal		Non-anemia	5.34	14.8	43.4	81.3	27.7	34.1	12.7
140	1	19	Buddhism	Pattani	Normal		Non-anemia	5.4	15.7	44.5	82.4	29.1	35.3	13.2
141	1	18	Islamism	Narathiwat	Normal		Non-anemia	6.07	14.6	44	72.5	24.1	33.2	15.2
142	1	18	Islamism	Songkhla	Normal		Non-anemia	4.93	14.8	42.1	85.4	30	35.2	13.2
143	1	19	Islamism	Narathiwat	Normal		Non-anemia	5.22	13.4	39.5	75.7	25.7	33.9	14
144	1	19	Buddhism	Nakhon Si Thammarat	Normal		Non-anemia	5.14	15.2	44.5	86.6	29.6	34.2	13
145	1	18	Buddhism	Chumphon	Normal		Non-anemia	5.32	15.4	45.6	85.7	28.9	33.8	14.5
146	1	19	Buddhism	Nakhon Si Thammarat	Normal		Non-anemia	5.5	13.9	39.9	72.5	25.3	34.8	14.7
147	1	19	Buddhism	Phatthalung	Normal		Non-anemia	5.09	14.5	43.2	84.9	28.5	33.6	13.2
148	1	19	Islamism	Trang	Normal		Non-anemia	5.34	15.6	45	84.3	29.2	34.7	12.8
149	1	19	Islamism	Surat Thani	Normal		Non-anemia	4.53	13.6	37.8	83.4	30	36	12.8
150	1	22	Islamism	Pattani	Normal		Non-anemia	5.43	16.2	45.6	84	29.8	35.5	12.3
151	1	20	Buddhism	Trang	Normal		Non-anemia	5.52	14.1	42.2	76.4	25.5	33.4	13.7
152	2	20	Buddhism	Nakhon Si Thammarat	Normal		Anemia	5.23	11	34.6	66.2	21	31.8	15
153	1	21	Buddhism	Songkhla	Normal		Non-anemia	4.75	13.1	38.1	80.2	27.6	34.4	12.4
154	1	20	Buddhism	Nakhon Si Thammarat	Normal		Non-anemia	5.35	13.3	39	72.9	24.9	34.1	13.4
155	2	18	Buddhism	Narathiwat	Normal		Non-anemia	4.3	12.1	36.5	84.9	28.1	33.2	12.3
156	2	18	Buddhism	Yala	Normal		Anemia	4.93	11.2	34.1	69.2	22.7	32.8	16.6
157	2	20	Buddhism	Nakhon Si Thammarat	Normal		Non-anemia	4.36	12.7	38.5	88.3	29.1	33	12.1
158	2	19	Buddhism	Nakhon Si Thammarat	Normal		Non-anemia	4.54	12.3	36.7	80.8	27.1	33.5	14.4
159	1	20	Buddhism	Phatthalung	Normal		Non-anemia	5.68	15.3	44.4	78.2	26.9	34.5	14.3
160	2	21	Buddhism	Nakhon Si Thammarat	Normal		Non-anemia	4.74	12.4	38	80.2	26.2	32.6	13.1
161	2	20	Buddhism	Nakhon Si Thammarat	Normal		Non-anemia	4.4	12.1	36.7	83.4	27.5	33	13.8
162	2	22	Buddhism	Nakhon Si Thammarat	Normal		Non-anemia	4.38	12.5	36.8	84	28.5	34	12.7
163	2	22	Buddhism	Ranong	Normal		Non-anemia	4.86	12.8	39.4	81.1	26.3	32.5	14.6
164	2	20	Buddhism	Nakhon Si Thammarat	Normal		Non-anemia	4.27	12.8	37.2	87.1	30	34.4	12.1
165	1	21	Buddhism	Nakhon Si Thammarat	Normal		Non-anemia	5.16	13.4	40.5	78.5	26	33.1	14.3
166	2	20	Islamism	Narathiwat	Normal		Anemia	4.26	11.3	33.8	79.3	26.5	33.4	14.7
167	1	20	Buddhism	Nakhon Si Thammarat	Normal		Non-anemia	5.64	15.3	44.8	79.4	27.1	34.2	14.3
168	1	22	Buddhism	Surat Thani	Normal		Non-anemia	4.85	14.6	42.1	86.8	30.1	34.7	12.8
169	1	21	Islamism	Songkhla	Normal		Anemia	3.96	11.8	34.1	86.1	29.8	34.6	12
170	1	21	Buddhism	Krabi	Normal		Non-anemia	5.22	15.3	45.6	87.4	29.3	33.6	13
171	1	21	Buddhism	Nakhon Si Thammarat	Normal		Non-anemia	5.88	15.7	47	79.9	26.7	33.4	13.9
172	1	22	Buddhism	Nakhon Si Thammarat	Normal		Non-anemia	5.65	16.1	46.5	82.3	28.5	34.6	13.3
173	1	18	Buddhism	Surat Thani	Normal		Non-anemia	5.26	15	44.5	84.6	28.5	33.7	12.2
174	1	19	Buddhism	Songkhla	Normal		Non-anemia	5.44	15.4	44	80.9	28.3	35	12.2
175	1	19	Buddhism	Surat Thani	Normal		Non-anemia	6.07	16.3	48.7	80.2	26.9	33.5	12.6
176	1	19	Buddhism	Surat Thani	Deficiency	Mahidol	Non-anemia	6.1	16.9	50	82	27.7	33.8	12.3
177	1	19	Buddhism	Phangnga	Deficiency	Viangchan	Non-anemia	5.07	14.5	42.1	83	28.6	34.4	12.6
178	1	19	Buddhism	Satun	Normal		Non-anemia	5.48	16.7	47.7	87	30.5	35	12.3
179	2	23	Buddhism	Nakhon Si Thammarat	Normal		Non-anemia	4.25	12.5	36.7	86.4	29.4	34.1	12.9
180	1	20	Islamism	Satun	Normal		Non-anemia	4.85	15	43.6	89.9	30.9	34.4	12.6
181	2	21	Islamism	Surat Thani	Normal		Anemia	4.19	11	32.7	78	26.3	33.6	14.6
182	2	22	Islamism	Trang	Partial Deficiency	Canton	Non-anemia	4.34	13.5	36.4	83.9	31.1	37.1	13.9
183	2	21	Buddhism	Nakhon Si Thammarat	Normal		Non-anemia	4.38	12.2	36.6	83.6	27.9	33.3	12.8
184	1	20	Buddhism	Krabi	Normal		Non-anemia	5.5	15.7	44.9	81.6	28.5	35	11.9
185	1	20	Buddhism	Nakhon Si Thammarat	Normal		Non-anemia	4.88	13.8	39.4	80.7	28.3	35	13.2
186	2	22	Buddhism	Songkhla	Normal		Non-anemia	4.32	12.8	36.9	85.4	29.6	34.7	12.8
187	1	19	Buddhism	Nakhon Si Thammarat	Normal		Non-anemia	4.92	14.4	41.2	83.7	29.3	35	12.9
188	1	18	Buddhism	Yala	Normal		Non-anemia	5.86	15.8	46.3	79	27	34.1	14
189	1	22	Buddhism	Nakhon Si Thammarat	Normal		Non-anemia	6.71	15.5	46.2	68.9	23.1	33.5	17.2
190	1	20	Islamism	Songkhla	Normal		Non-anemia	5.47	13.3	39.5	72.2	24.3	33.7	14.3
191	1	20	Islamism	Pattani	Deficiency	Mahidol	Non-anemia	5	16	44.9	89.8	32	35.6	11.9
192	1	21	Buddhism	Yala	Normal		Non-anemia	4.76	13.9	40.2	84.5	29.2	34.6	12.3
193	1	21	Islamism	Krabi	Normal		Non-anemia	6.02	16.3	47.6	79.1	27.1	34.2	15
194	2	21	Buddhism	Narathiwat	Normal		Anemia	3.85	10.8	29.1	75.6	28.1	37.1	15.3
195	1	22	Buddhism	Ranong	Normal		Non-anemia	5.42	13.4	38.3	70.7	24.7	35	14
196	1	22	Islamism	Narathiwat	Normal		Non-anemia	5.44	15.2	43.8	80.5	27.9	34.7	12.6
197	1	21	Islamism	Trang	Normal		Non-anemia	5.55	14.1	41.5	74.8	25.4	34	14.2
198	1	22	Buddhism	Nakhon Si Thammarat	Normal		Non-anemia	5.27	15.5	44.9	85.2	29.4	34.5	13.5
199	1	22	Buddhism	Nakhon Si Thammarat	Normal		Anemia	5.66	12	45.6	80.6	26.9	33.3	12.8
200	1	22	Buddhism	Nakhon Si Thammarat	Normal		Non-anemia	5.15	15.1	45.2	87.8	29.3	33.4	12.6
201	1	21	Buddhism	Nakhon Si Thammarat	Normal		Non-anemia	5.11	13.3	40	79.1	26	32.9	14.4
202	1	22	Buddhism	Nakhon Si Thammarat	Normal		Non-anemia	4.73	13.4	36.1	76.3	28.3	37.1	16.6
203	2	21	Buddhism	Satun	Normal		Anemia	4.89	11.6	33.4	68.3	23.7	34.7	17.6
204	2	21	Islamism	Surat Thani	Partial Deficiency	Viangchan	Non-anemia	4.61	13.3	39.7	86.1	28.9	33.5	13
205	2	20	Buddhism	Phuket	Normal		Anemia	5.33	11.4	33.9	63.6	21.4	33.6	16
206	2	20	Buddhism	Nakhon Si Thammarat	Normal		Non-anemia	4.37	12.9	37.3	85.4	29.5	34.6	12.5
207	2	20	Buddhism	Trang	Normal		Non-anemia	6.14	12	37.9	61.1	19.5	31.7	17.8
208	2	20	Buddhism	Surat Thani	Normal		Non-anemia	4.97	12.5	38	76.5	25.2	32.9	13.9
209	2	20	Buddhism	Chumphon	Normal		Non-anemia	4.26	12	35.7	83.8	28.2	33.6	13.6
210	2	20	Buddhism	Pattani	Normal		Non-anemia	4.97	12.4	36.9	74.2	24.9	33.6	15
211	1	21	Buddhism	Nakhon Si Thammarat	Normal		Non-anemia	4.82	13.8	40.1	83.2	28.6	43.4	12.6
212	2	21	Buddhism	Phatthalung	Normal		Non-anemia	5.34	12.1	36.9	69.1	22.7	32.8	16.1
213	1	21	Buddhism	Nakhon Si Thammarat	Normal		Non-anemia	4.54	13.1	38.3	84.4	28.9	34.2	14.6
214	1	20	Islamism	Krabi	Normal		Non-anemia	4.73	14.4	40.7	86	30.4	35.4	12
215	1	21	Buddhism	Phatthalung	Normal		Non-anemia	5.67	16	46.3	81.7	28.2	34.6	12.6
216	2	22	Islamism	Songkhla	Partial Deficiency	Viangchan	Anemia	4.19	11.9	34.8	83.1	28.4	34.2	12.2
217	2	20	Buddhism	Phatthalung	Normal		Non-anemia	4.52	13	37.8	83.8	28.8	34.4	13.5
218	2	22	Buddhism	Phatthalung	Normal		Non-anemia	4.45	12.9	37.2	83.6	29	34.7	12.3
219	2	28	Buddhism	Trang	Normal		Non-anemia	4.37	12.6	36.6	83.8	28.8	34.4	12.9
220	2	21	Buddhism	Nakhon Si Thammarat	Normal		Non-anemia	5.09	12.5	38.5	75.6	24.6	32.5	15
221	2	21	Buddhism	Surat Thani	Normal		Non-anemia	4.45	12.9	38	85.4	29	33.9	12.6
222	2	20	Buddhism	Trang	Normal		Anemia	4.54	11.2	33.4	73.6	24.7	33.5	13.7
223	1	20	Buddhism	Nakhon Si Thammarat	Normal		Non-anemia	5.13	15.5	42.9	83.6	30.2	36.1	12.4
224	2	20	Buddhism	Pattani	Normal		Anemia	4.66	11.8	36.3	77.9	25.3	32.5	14
225	2	21	Islamism	Narathiwat	Normal		Non-anemia	4.23	12.2	37.3	88.2	28.8	32.7	14
226	2	20	Islamism	Songkhla	Normal		Non-anemia	4.52	12.9	38.4	85	28.5	33.6	13.8
227	2	20	Islamism	Narathiwat	Normal		Non-anemia	4.87	12.8	37.7	77.4	26.3	34	14.1
228	2	20	Islamism	Pattani	Normal		Non-anemia	4.41	12.1	36.2	82.1	27.4	33.4	12.8
229	2	21	Islamism	Nakhon Si Thammarat	Normal		Anemia	4.72	11.7	35.5	75.2	24.8	33	14.2
230	2	23	Buddhism	Nakhon Si Thammarat	Partial Deficiency	Uncharacterized	Anemia	3.97	10.8	33.2	83.6	27.2	32.5	13.5
231	2	20	Buddhism	Phuket	Partial Deficiency	Viangchan	Non-anemia	4.8	13	37.5	78.1	27.1	34.7	12.6
232	1	21	Islamism	Pattani	Normal		Non-anemia	4.7	13.4	39.6	84.3	28.5	33.8	12.4
233	2	21	Islamism	Nakhon Si Thammarat	Normal		Non-anemia	5.51	15	44.5	80.8	27.2	33.7	12.2
234	2	19	Buddhism	Nakhon Si Thammarat	Normal		Anemia	4.76	11.7	35.3	74.2	24.6	33.1	15.4
235	1	22	Buddhism	Surat Thani	Normal		Non-anemia	6.2	13.5	41	66.1	21.8	32.9	22.7
236	2	18	Buddhism	Krabi	Normal		Non-anemia	4.27	12.2	35.9	84.1	28.6	34	12.7
237	2	18	Buddhism	Songkhla	Partial Deficiency	Mahidol	Anemia	4.61	11.4	36.2	78.5	24.7	31.5	15.1
238	2	19	Buddhism	Nakhon Si Thammarat	Normal		Anemia	4.61	9.3	31.2	67.7	20.2	29.8	16.8
239	1	22	Buddhism	Pattani	Normal		Non-anemia	5.37	15.2	46.2	86	28.3	32.9	12.6
240	1	19	Buddhism	Pattani	Normal		Non-anemia	4.88	14	41.2	84.4	28.7	34	13
241	2	18	Buddhism	Satun	Normal		Anemia	4.07	11.8	34.8	85.5	29	33.9	14.7
242	2	19	Islamism	Pattani	Normal		Non-anemia	4.17	12.8	37	88.7	30.7	34.6	11.9
243	2	19	Islamism	Surat Thani	Normal		Non-anemia	4.77	12.8	38.4	80.5	26.8	33.3	13
244	1	20	Buddhism	Trang	Normal		Non-anemia	5	13.1	39.9	79.8	26.2	32.8	13.4
245	1	21	Islamism	Songkhla	Normal		Non-anemia	4.97	13.2	40.4	81.3	26.6	32.7	13.8
246	1	22	Islamism	Krabi	Normal		Non-anemia	4.85	14.3	42.2	87	29.5	33.9	12.5
247	2	22	Islamism	Nakhon Si Thammarat	Normal		Non-anemia	5.03	12.6	38.5	76.5	25	32.7	13.7
248	2	22	Buddhism	Nakhon Si Thammarat	Normal		Anemia	4.44	9.9	32.2	72.5	22.3	30.7	16.9
249	2	21	Buddhism	Songkhla	Normal		Anemia	5.41	10.6	33.2	61.4	19.6	31.9	16.8
250	2	22	Buddhism	Pattani	Normal		Anemia	5.19	8	28.3	54.5	15.4	28.3	22.8
251	1	23	Islamism	Pattani	Normal		Non-anemia	5.65	15.9	46.3	81.9	28.1	34.3	12.5
252	2	22	Islamism	Krabi	Partial Deficiency	Viangchan	Non-anemia	5.34	15.9	45.7	85.6	29.8	34.8	12.8
253	1	22	Islamism	Nakhon Si Thammarat	Normal		Non-anemia	6.08	16.1	47.2	77.6	26.5	34.1	15.1
254	2	22	Buddhism	Yala	Normal		Non-anemia	4.43	12.3	36.9	83.3	27.8	33.3	13.1
255	1	22	Islamism	Krabi	Deficiency	Uncharacterized	Non-anemia	4.58	14	39.9	87.1	30.6	35.1	11.7
256	1	21	Islamism	Nakhon Si Thammarat	Normal		Non-anemia	5.25	13.6	42.3	80.6	25.9	32.2	13.9
257	2	21	Buddhism	Narathiwat	Normal		Non-anemia	4.89	12.2	38.1	77.9	24.9	32	13.8
258	1	21	Islamism	Yala	Normal		Non-anemia	5.8	14.9	44.9	77.4	25.7	33.2	13.2
259	1	18	Islamism	Chumphon	Normal		Non-anemia	5.82	15	45.6	78.4	25.8	32.9	14
260	1	19	Buddhism	Yala	Normal		Non-anemia	5.75	14.2	43	74.8	24.7	33	13.4
261	1	22	Islamism	Krabi	Normal		Non-anemia	7.09	13.8	42.8	60.4	19.5	32.2	18.8
262	2	21	Buddhism	Narathiwat	Normal		Non-anemia	4.32	12.3	35.9	83.1	28.5	34.3	12.4
263	2	21	Islamism	Nakhon Si Thammarat	Normal		Non-anemia	4.7	12.8	39.2	83.4	27.2	32.7	12.7
264	1	22	Buddhism	Trang	Normal		Non-anemia	5.7	16	45.6	80	28.1	35.1	12.7
265	1	22	Buddhism	Narathiwat	Normal		Non-anemia	5.53	15.4	44.7	80.8	27.8	34.5	13
266	2	21	Islamism	Phatthalung	Normal		Anemia	4.39	10.4	32.1	73.1	23.7	32.4	16.8
267	1	36	Buddhism	Yala	Normal		Non-anemia	5.2	15.2	44.3	85.2	29.2	34.3	12.6
268	1	18	Buddhism	Narathiwat	Normal		Non-anemia	5.68	13.6	41.4	72.9	23.9	32.9	14.1
269	2	21	Islamism	Nakhon Si Thammarat	Normal		Anemia	4.1	9.7	30.8	75.1	23.7	31.5	16.4
270	1	22	Buddhism	Phuket	Normal		Non-anemia	5.55	15.1	45.2	81.4	27.2	33.4	13.3
271	1	22	Buddhism	Yala	Normal		Non-anemia	4.94	14.8	43.1	87.2	30	34.3	12.5
272	1	20	Buddhism	Satun	Normal		Non-anemia	5.27	14.7	44.5	84.4	27.9	33	13.1
273	1	21	Islamism	Pattani	Normal		Non-anemia	4.81	13.6	41.5	86.3	28.3	32.8	12.9
274	1	20	Buddhism	Pattani	Normal		Non-anemia	5.56	16	47.3	85.1	28.8	33.8	12.4
275	1	21	Islamism	Yala	Normal		Non-anemia	4.84	13.2	40.6	83.9	27.3	32.5	12.7
276	1	20	Islamism	Narathiwat	Normal		Non-anemia	4.58	13.3	40.4	88.2	29	32.9	13.1
277	2	22	Buddhism	Phatthalung	Normal		Anemia	5.26	11.4	34.9	66.3	21.7	32.7	16
278	2	21	Buddhism	Trang	Normal		Non-anemia	4.79	12.6	40.3	84.1	26.3	31.3	13.2
279	2	18	Buddhism	Nakhon Si Thammarat	Normal		Non-anemia	4.53	12.4	39.3	86.8	27.4	31.6	14.1
280	2	22	Buddhism	Nakhon Si Thammarat	Partial Deficiency	Mahidol	Anemia	4.27	11.1	35.8	83.8	26	31	14.7
281	2	22	Buddhism	Surat Thani	Partial Deficiency	Canton	Non-anemia	4.72	12.1	36.6	77.5	25.6	33.1	14
282	1	21	Buddhism	Songkhla	Normal		Non-anemia	4.91	14.2	43.1	87.8	28.9	32.9	13.8
283	2	21	Buddhism	Satun	Normal		Non-anemia	4.6	12.7	39	84.8	27.6	32.6	13.2
284	2	19	Buddhism	Pattani	Normal		Anemia	4.34	11.3	35.4	81.6	26	31.9	16.4
285	1	18	Islamism	Satun	Normal		Non-anemia	5.04	13.4	40.8	81	26.6	32.8	14.2
286	2	19	Islamism	Satun	Normal		Non-anemia	4.53	12.5	37.4	82.6	27.6	33.4	12.9
287	2	19	Buddhism	Krabi	Normal		Anemia	4.28	11.2	34.6	80.8	26.2	32.4	15.6
288	2	19	Buddhism	Nakhon Si Thammarat	Normal		Anemia	3.67	11.2	34.4	93.7	30.5	32.6	12.6
289	2	19	Buddhism	Nakhon Si Thammarat	Normal		Non-anemia	4.42	12.5	37.5	84.8	28.3	33.3	13.2
290	2	19	Buddhism	Krabi	Normal		Non-anemia	4.35	12.6	37.3	85.7	29	33.8	11.3
291	2	19	Buddhism	Krabi	Normal		Non-anemia	4.35	12.9	36.2	83.2	29.7	35.6	14.9
292	2	19	Buddhism	Nakhon Si Thammarat	Normal		Anemia	4.36	11.8	36.9	84.6	27.1	32	13.5
293	2	19	Buddhism	Krabi	Normal		Non-anemia	4.53	12	35.8	79	26.5	33.5	13.4
294	2	19	Buddhism	Nakhon Si Thammarat	Normal		Anemia	4.82	10.5	31.7	65.8	21.8	33.1	16
295	1	19	Buddhism	Satun	Normal		Non-anemia	5.24	14.7	44.4	84.7	28.1	33.1	13.3
296	2	21	Buddhism	Surat Thani	Normal		Non-anemia	5.41	12.2	38.4	71	22.6	31.8	15.6
297	2	18	Islamism	Nakhon Si Thammarat	Partial Deficiency	Canton	Non-anemia	4.08	12	37.2	91.2	29.4	32.3	12.9
298	2	19	Buddhism	Krabi	Normal		Non-anemia	4.29	12.3	38	88.6	28.7	32.4	12.1
299	2	21	Buddhism	Surat Thani	Normal		Non-anemia	4.73	12.8	38.7	81.8	27.1	33.1	15
300	1	22	Buddhism	Trang	Normal		Non-anemia	5.32	16	45.8	86.1	30.1	34.9	13.7
301	2	21	Buddhism	Krabi	Normal		Non-anemia	5.33	12.4	37.2	69.8	23.3	33.3	13.5
302	1	22	Buddhism	Songkhla	Normal		Non-anemia	5.2	15.4	45.9	88.3	29.6	33.6	13.1
303	1	22	Buddhism	Nakhon Si Thammarat	Normal		Non-anemia	4.98	13.6	39.9	80.1	27.3	34.1	12.2
304	1	24	Buddhism	Songkhla	Normal		Non-anemia	6.02	15.1	43.4	72.1	25.1	34.8	14.5
305	2	19	Islamism	Chumphon	Normal		Anemia	4.97	11	33.4	67.2	22.1	32.9	15.8
306	1	22	Buddhism	Ranong	Normal		Non-anemia	5.16	13.2	40.3	78.1	25.6	32.8	13.3
307	1	21	Buddhism	Songkhla	Deficiency	Viangchan	Non-anemia	5.84	14.8	44	75.3	25.3	33.6	13.2
308	1	21	Buddhism	Nakhon Si Thammarat	Normal		Non-anemia	5.33	15.7	46	86.3	29.5	34.1	12.7
309	1	19	Buddhism	Songkhla	Normal		Non-anemia	5.38	15.5	45.2	84	28.8	34.3	13.2
310	2	21	Islamism	Trang	Normal		Anemia	4.19	11.7	34.5	82.3	27.9	33.9	12.4
311	2	21	Buddhism	Trang	Partial Deficiency	Mahidol	Anemia	3.81	11.5	32.5	85.3	30.2	35.4	11.9
312	2	19	Islamism	Narathiwat	Normal		Non-anemia	4.66	12.9	39.3	84.3	27.7	32.8	12.1
313	1	22	Buddhism	Songkhla	Normal		Non-anemia	5.67	16.2	44.9	79.2	28.6	36.1	13.2
314	1	22	Buddhism	Surat Thani	Normal		Anemia	5.03	12.8	40.2	79.9	25.4	31.8	14.2
315	1	22	Buddhism	Nakhon Si Thammarat	Normal		Anemia	4.34	12.2	36.9	85	28.1	33.1	13.9
316	1	22	Buddhism	Nakhon Si Thammarat	Normal		Non-anemia	5.65	13.9	40.7	72	24.6	34.2	15.5
317	1	20	Buddhism	Trang	Normal		Non-anemia	6.54	17.9	51.3	78.4	27.4	34.9	13.2
318	1	22	Buddhism	Surat Thani	Normal		Non-anemia	4.93	14.3	42.6	86.4	29	33.6	12.3
319	1	19	Buddhism	Songkhla	Normal		Non-anemia	6.16	14.7	43.6	70.8	23.9	33.7	14.9
320	1	22	Buddhism	Pattani	Normal		Non-anemia	5.01	14.6	42.6	85	29.1	34.3	12.7
321	1	21	Buddhism	Surat Thani	Normal		Non-anemia	5.08	13.4	41.5	81.7	26.4	32.3	15.2
322	2	21	Buddhism	Songkhla	Normal		Non-anemia	4.49	13.3	39.3	87.5	29.6	33.8	11.6
323	2	20	Islamism	Songkhla	Normal		Non-anemia	4.68	13.3	40.2	85.9	28.4	33.1	12.6
324	2	20	Islamism	Surat Thani	Normal		Non-anemia	4.24	12.2	38.1	89.9	28.8	32	12.4
325	2	22	Buddhism	Songkhla	Partial Deficiency	Viangchan	Non-anemia	4.52	12	37.8	83.6	26.5	31.7	13.1
326	2	22	Buddhism	Trang	Normal		Anemia	4.31	11.8	35.3	81.9	27.4	33.4	13.8
327	1	22	Islamism	Surat Thani	Normal		Non-anemia	5.41	15.1	45.5	84.1	27.9	33.2	13.3
328	1	18	Buddhism	Nakhon Si Thammarat	Normal		Non-anemia	5	14.5	42.3	84.6	29	34.3	13
329	1	22	Buddhism	Chumphon	Normal		Non-anemia	5.12	14.4	42	82	28.1	34.3	13
330	1	21	Buddhism	Nakhon Si Thammarat	Normal		Non-anemia	4.93	14.4	42.1	85.4	29.2	34.2	12.4
331	2	20	Islamism	Krabi	Normal		Anemia	4.25	10.1	32.2	75.8	23.8	31.4	15.5
332	2	19	Islamism	Pattani	Normal		Non-anemia	4.32	12.5	38.2	88.4	28.9	32.7	12.3
333	2	19	Islamism	Songkhla	Normal		Non-anemia	4.17	12	35.5	85.1	28.8	33.8	12.5
334	2	19	Islamism	Yala	Partial Deficiency	Vanua Lava	Anemia	4.17	11.3	35.5	85.1	27.1	31.8	12.2
335	2	18	Islamism	Phangnga	Normal		Non-anemia	4.39	12.2	36.5	83.1	27.8	33.4	13.3
336	1	20	Buddhism	Surat Thani	Normal		Non-anemia	5.31	13.5	41.6	78.3	25.4	32.5	13.9
337	1	19	Buddhism	Songkhla	Normal		Non-anemia	5.4	15	44.6	82.6	27.8	33.6	12.7
338	2	18	Buddhism	Phatthalung	Normal		Anemia	3.85	11.5	32.4	84.2	29.9	35.5	15.4
339	2	20	Islamism	Songkhla	Normal		Anemia	4.57	10.1	32.5	71.1	22.1	31.1	17.7
340	2	19	Islamism	Yala	Normal		Non-anemia	4.35	12.9	38	87.4	29.7	33.9	12.6
341	2	20	Islamism	Krabi	Normal		Non-anemia	4.55	13	38.7	85.1	28.6	33.6	12.6
342	1	19	Buddhism	Nakhon Si Thammarat	Normal		Non-anemia	5	14.4	43.5	87	28.8	33.1	12.9
343	1	18	Buddhism	Phangnga	Normal		Anemia	5.59	12.9	39.9	71.4	23.1	32.3	14.8
344	2	22	Buddhism	Nakhon Si Thammarat	Normal		Non-anemia	4.31	12.6	35.9	83.3	29.2	35.1	12
345	1	18	Buddhism	Phuket	Normal		Non-anemia	4.89	13.9	41.2	84.3	28.4	33.7	13.7
346	1	21	Islamism	Trang	Normal		Non-anemia	5.83	13.1	39.5	67.8	22.5	33.2	14.5
347	1	22	Buddhism	Nakhon Si Thammarat	Normal		Non-anemia	5.17	14.6	44.5	86.1	28.2	32.8	12.6
348	1	22	Islamism	Phangnga	Normal		Non-anemia	6	13.2	38.4	64	22	34.4	15.9
349	2	20	Islamism	Pattani	Normal		Non-anemia	5.14	12.2	36.6	71.2	23.7	33.3	13.3
350	2	21	Islamism	Surat Thani	Normal		Non-anemia	4.82	12.7	40.5	84	26.3	31.4	13.5
351	1	19	Buddhism	Songkhla	Normal		Non-anemia	5.39	14.8	43.2	80.1	27.5	34.3	12.9
352	1	19	Buddhism	Songkhla	Normal		Non-anemia	5.56	15.8	46.9	84.4	28.4	33.7	12.3
353	2	20	Islamism	Phatthalung	Normal		Non-anemia	4.41	13.5	38.9	88.2	30.6	34.7	12.8
354	2	29	Islamism	Satun	Normal		Non-anemia	4.56	12.1	37.98	83.1	26.5	31.9	14.5
355	2	20	Islamism	Nakhon Si Thammarat	Normal		Non-anemia	4.65	12.1	37.7	81.1	26	32.1	12.2
356	1	22	Islamism	Nakhon Si Thammarat	Normal		Non-anemia	5.22	15.5	45.6	87.4	29.7	34	13.5
357	1	22	Buddhism	Phuket	Normal		Non-anemia	5.41	15.5	45.9	84.8	28.7	33.8	12.7
358	2	22	Buddhism	Nakhon Si Thammarat	Normal		Non-anemia	4.37	12	37.8	86.5	27.5	31.7	13.9
359	2	22	Islamism	Nakhon Si Thammarat	Partial Deficiency	Mahidol	Anemia	4.27	9.9	32.6	76.3	23.2	30.4	14.7
360	1	22	Buddhism	Nakhon Si Thammarat	Normal		Non-anemia	6.86	15.3	48.2	70.3	22.3	31.7	14.6
361	2	21	Islamism	Songkhla	Normal		Anemia	4.59	11.6	37.3	81.3	25.3	31.1	15.4
362	1	20	Buddhism	Nakhon Si Thammarat	Normal		Anemia	4.72	9.7	32.1	68	20.6	30.2	25.6
363	1	21	Buddhism	Surat Thani	Normal		Non-anemia	5.34	15.6	47.6	89.1	29.2	32.8	12.2
364	2	19	Islamism	Ranong	Deficiency	Viangchan	Non-anemia	4.02	12	36.6	86.1	28.9	33.5	14.7
365	2	20	Islamism	Narathiwat	Normal		Anemia	5.43	11.6	36	66.3	21.4	32.2	16.4
366	2	19	Islamism	Pattani	Normal		Non-anemia	4.42	12.9	39.3	88.9	29.2	32.8	13.4
367	2	20	Buddhism	Nakhon Si Thammarat	Normal		Anemia	5.43	11.2	35.3	65	20.6	31.7	19.2
368	2	19	Buddhism	Pattani	Normal		Non-anemia	5.02	12.8	39.8	79.3	25.5	32.2	12.9
369	2	19	Buddhism	Chumphon	Normal		Non-anemia	4.48	12.9	39.9	89.1	28.8	32.3	13.4
370	2	19	Buddhism	Trang	Normal		Non-anemia	4.71	12.6	40.1	85.1	26.8	31.4	12.5
371	1	19	Buddhism	Chumphon	Normal		Non-anemia	5.13	15.1	45.8	89.3	29.4	33	12.8
372	2	20	Buddhism	Nakhon Si Thammarat	Partial Deficiency	Union	Non-anemia	4.84	12.5	38.7	80	25.8	32.3	13.1
373	2	19	Buddhism	Satun	Partial Deficiency	Mahidol	Non-anemia	4.7	12.4	37.2	79.1	26.4	33.3	11.9
374	2	20	Buddhism	Songkhla	Normal		Non-anemia	4.61	12	37	80.3	26	32.4	16.1
375	2	21	Islamism	Narathiwat	Normal		Anemia	3.72	11.5	34.5	92.7	30.9	33.3	12.5
376	1	19	Islamism	Surat Thani	Normal		Non-anemia	4.89	13.8	42.7	87.3	28.2	32.3	12.7
377	1	20	Buddhism	Nakhon Si Thammarat	Normal		Non-anemia	5.38	16.2	47.7	88.7	30.1	34	12.4
378	1	20	Buddhism	Narathiwat	Normal		Non-anemia	5.31	14.8	44.8	84.4	27.9	33	12.8
379	1	21	Islamism	Yala	Normal		Non-anemia	5.72	16.1	48.3	84.4	28.1	33.3	13.4
380	1	20	Islamism	Nakhon Si Thammarat	Normal		Non-anemia	5.79	16.4	48.4	83.6	28.3	33.9	14.2
381	1	22	Buddhism	Nakhon Si Thammarat	Normal		Non-anemia	5.3	14.4	43.4	81.9	27.2	33.2	12.6
382	1	18	Buddhism	Songkhla	Normal		Non-anemia	5.43	15	45.2	83.2	27.6	33.2	12.8
383	1	22	Buddhism	Nakhon Si Thammarat	Normal		Non-anemia	6.24	14.6	45.7	73.2	23.4	31.9	14.2
384	1	18	Buddhism	Nakhon Si Thammarat	Normal		Non-anemia	5.3	13.7	42.2	79.6	25.8	32.5	13.3
385	1	20	Buddhism	Krabi	Normal		Non-anemia	5.14	15.6	46.9	91.2	30.4	33.2	12.4
386	1	22	Buddhism	Surat Thani	Normal		Non-anemia	4.89	13.9	41.3	84.5	28.4	33.7	12.7
387	1	19	Buddhism	Pattani	Normal		Anemia	6.03	12.7	40.2	66.7	21.1	31.6	16.1
388	1	18	Buddhism	Nakhon Si Thammarat	Normal		Non-anemia	5.24	15.4	45.5	86.8	29.4	33.8	12.8
389	1	22	Buddhism	Krabi	Normal		Non-anemia	5.63	15.4	47.2	83.8	27.4	32.6	13.8
390	1	19	Buddhism	Chumphon	Normal		Non-anemia	5.41	16.5	45.6	84.3	30.5	36.2	15.4
391	2	20	Buddhism	Chumphon	Normal		Non-anemia	4.78	12	38.4	80.3	25.1	31.3	13.9
392	1	20	Buddhism	Surat Thani	Normal		Non-anemia	5.36	14.9	45.4	84.7	27.8	32.8	13.6
393	2	21	Buddhism	Krabi	Normal		Non-anemia	4.64	13.5	40.8	87.9	29.1	33.1	12.8
394	2	21	Buddhism	Trang	Normal		Anemia	4.18	11.5	35.8	85.6	27.5	32.1	13
395	2	21	Buddhism	Trang	Normal		Anemia	4.55	11.5	36.8	80.9	25.3	31.3	13.5
396	2	21	Buddhism	Trang	Normal		Non-anemia	4.75	13	38.6	81.3	27.4	33.7	12.8
397	2	21	Buddhism	Nakhon Si Thammarat	Normal		Non-anemia	4.48	12	38.1	85	26.8	31.5	13.4
398	2	22	Buddhism	Krabi	Normal		Anemia	4.35	11.7	36.6	84.1	26.9	32	13.5
399	2	18	Buddhism	Krabi	Normal		Anemia	4.48	11.8	37.8	84.4	26.3	31.2	12.7
400	2	19	Islamism	Nakhon Si Thammarat	Normal		Non-anemia	4.75	13.1	40.3	84.8	27.6	32.5	13
401	2	19	Buddhism	Ranong	Normal		Non-anemia	4.75	13.7	41.2	86.7	28.8	33.3	12.8
402	2	18	Islamism	Yala	Normal		Anemia	5.21	10.4	33	63.3	20	31.5	14
403	2	18	Islamism	Pattani	Normal		Non-anemia	4.53	12.7	38.4	84.8	28	33.1	12.4
404	2	18	Buddhism	Chumphon	Normal		Non-anemia	4.54	12.5	38.1	83.9	27.5	32.8	13.6
405	2	18	Islamism	Songkhla	Normal		Non-anemia	4.16	12.2	36.3	87.3	29.3	33.6	12.5
406	1	19	Islamism	Songkhla	Deficiency	Viangchan	Non-anemia	5.4	14	42.9	79.4	25.9	32.6	13.7
407	1	19	Buddhism	Nakhon Si Thammarat	Normal		Non-anemia	4.72	13.6	40.9	86.7	28.8	33.3	12.7
408	2	19	Islamism	Phatthalung	Normal		Non-anemia	4.51	13.3	39.2	86.9	29.5	33.9	13
409	2	19	Buddhism	Nakhon Si Thammarat	Normal		Non-anemia	4.71	13.7	40.6	86.2	29.1	33.7	13.2
410	2	19	Buddhism	Nakhon Si Thammarat	Normal		Non-anemia	4.76	12.2	35.3	74.2	25.6	34.6	17
411	2	18	Islamism	Nakhon Si Thammarat	Normal		Non-anemia	4.93	13.7	40.4	81.9	27.8	33.9	11.9
412	2	19	Buddhism	Nakhon Si Thammarat	Normal		Non-anemia	4.74	13.8	41.5	87.6	29.1	33.3	12.7
413	2	19	Islamism	Narathiwat	Normal		Non-anemia	4.83	13.4	40.2	83.2	27.7	33.3	13.9
414	2	18	Buddhism	Surat Thani	Partial Deficiency	Canton	Anemia	5.93	10.5	35.2	59.4	17.7	29.8	21.2
415	2	19	Buddhism	Ranong	Normal		Non-anemia	4.51	12.6	38.2	84.7	27.9	33	12.5
416	2	19	Buddhism	Phangnga	Normal		Anemia	5.99	10.5	35.6	59.4	17.5	29.5	21.2
417	2	18	Buddhism	Chumphon	Normal		Non-anemia	5.19	12.2	36.7	70.7	23.5	33.2	13.8
418	1	19	Buddhism	Satun	Deficiency	Kaiping	Non-anemia	4.82	13.3	37.7	78.2	27.6	35.3	14.7
419	1	19	Buddhism	Nakhon Si Thammarat	Normal		Non-anemia	6.11	16	48.8	79.9	26.2	32.8	12.3
420	2	20	Buddhism	Songkhla	Normal		Anemia	4.54	8.6	30.3	66.7	18.9	28.4	19.9
421	2	19	Buddhism	Chumphon	Normal		Non-anemia	4.63	12.7	38.5	83.2	27.4	33	13.6
422	2	19	Buddhism	Surat Thani	Normal		Non-anemia	4.99	12	44.1	88.4	24	27.2	13.9
423	2	19	Buddhism	Surat Thani	Normal		Anemia	4.26	10.7	33.4	78.4	25.1	32	15.4
424	2	19	Buddhism	Nakhon Si Thammarat	Normal		Anemia	5.26	11.7	36.9	70.2	22.2	31.7	14
425	2	18	Buddhism	Trang	Normal		Non-anemia	4.61	13.9	41.3	89.6	30.2	33.7	13.5
426	2	19	Islamism	Songkhla	Normal		Non-anemia	4.86	14.2	41.4	85.2	29.2	34.3	12.2
427	2	19	Islamism	Songkhla	Normal		Non-anemia	4.99	13.9	41	82.2	27.9	33.9	16.9
428	2	19	Islamism	Phatthalung	Normal		Anemia	4.26	10.7	33.7	79.1	25.1	31.8	15.4
429	2	19	Buddhism	Satun	Normal		Anemia	4.7	11.6	36.6	77.9	24.7	31.7	13.5
430	2	22	Buddhism	Nakhon Si Thammarat	Normal		Anemia	4.54	10.2	32.3	71.1	22.5	31.6	18.3
431	2	18	Islamism	Narathiwat	Normal		Non-anemia	4.68	13.3	38.5	82.3	28.4	34.5	11.9
432	2	19	Islamism	Pattani	Normal		Anemia	5.36	11.3	36.7	68.5	21.1	30.8	18.1
433	1	18	Buddhism	Ranong	Normal		Non-anemia	5.73	15.4	47	82	26.9	32.8	12.8
434	1	18	Islamism	Narathiwat	Normal		Non-anemia	5.39	15.5	46.3	85.9	28.8	33.5	12.4
435	2	19	Buddhism	Chumphon	Normal		Anemia	4.77	11.8	37.1	77.8	24.7	31.8	12.6
436	2	20	Buddhism	Nakhon Si Thammarat	Normal		Non-anemia	4.54	13.4	39.4	86.8	29.5	34	12.2
437	2	19	Buddhism	Surat Thani	Normal		Anemia	4.37	11.4	36.1	82.6	26.1	31.6	13.5
438	2	19	Buddhism	Trang	Normal		Non-anemia	4.81	13.3	40.2	83.6	27.7	33.1	13
439	2	18	Buddhism	Nakhon Si Thammarat	Normal		Anemia	3.98	11.5	35.3	88.7	28.9	32.6	12.3
440	2	19	Buddhism	Trang	Normal		Anemia	3.97	11.5	35.6	89.7	29	32.3	13.6
441	1	20	Buddhism	Phangnga	Normal		Non-anemia	5.95	14.7	44.4	74.6	24.7	33.1	13.7
442	1	20	Buddhism	Phatthalung	Normal		Non-anemia	5.15	15.7	45.7	88.7	30.5	34.4	12.3
443	2	19	Buddhism	Phangnga	Normal		Non-anemia	4.79	12.6	37	77.2	26.3	34.1	13
444	2	19	Buddhism	Trang	Partial Deficiency	Canton	Non-anemia	4.92	12.3	38.2	77.6	25	32.2	14.6
445	1	21	Buddhism	Trang	Normal		Non-anemia	4.52	14	42.2	93.4	31	33.2	11.1
446	1	22	Buddhism	Trang	Normal		Non-anemia	5.59	15.7	46.8	83.7	28.1	33.5	11.7
447	2	19	Islamism	Pattani	Normal		Anemia	3.87	9.4	29.2	75.5	24.3	32.2	13.3
448	2	19	Islamism	Narathiwat	Normal		Anemia	4.2	11.7	35.1	83.6	27.9	33.3	13.8
449	2	19	Islamism	Krabi	Normal		Non-anemia	4.74	12.8	38.8	81.9	27	33	12.9
450	2	20	Islamism	Nakhon Si Thammarat	Normal		Non-anemia	5.23	13.8	41.8	79.9	26.4	33	13.2
451	2	19	Islamism	Narathiwat	Normal		Non-anemia	5.27	13.8	41.7	79.1	26.2	33.1	13.1
452	1	19	Islamism	Pattani	Deficiency	Viangchan	Non-anemia	5.17	15.4	44.1	85.3	29.8	34.9	10.9
453	1	18	Islamism	Narathiwat	Normal		Non-anemia	5.69	14.2	43.9	77.2	25	32.3	14.5
454	2	19	Buddhism	Surat Thani	Normal		Non-anemia	4.9	12.6	40.1	81.8	25.7	31.4	13.7
455	1	18	Buddhism	Songkhla	Normal		Non-anemia	5.37	14.6	44	81.9	27.2	33.2	12.8
456	2	20	Buddhism	Nakhon Si Thammarat	Normal		Anemia	5.6	11	36.5	65.2	19.6	30.1	16.8
457	2	21	Buddhism	Nakhon Si Thammarat	Normal		Anemia	4.65	8.3	27	58.1	17.8	30.7	20.4
458	2	21	Buddhism	Nakhon Si Thammarat	Normal		Non-anemia	5.12	15.1	45.6	89.1	29.5	33.1	12.2
459	1	21	Buddhism	Phatthalung	Normal		Non-anemia	5.42	16.1	47.4	87.5	29.7	34	13
460	1	21	Buddhism	Narathiwat	Normal		Non-anemia	6.34	16.1	49.8	78.5	25.4	32.3	14.4
461	1	18	Buddhism	Nakhon Si Thammarat	Normal		Non-anemia	5.7	15.3	45.9	80.5	26.8	33.3	12.5
462	1	19	Buddhism	Nakhon Si Thammarat	Normal		Non-anemia	5.81	15	46.2	79.5	25.8	32.5	14
463	2	19	Islamism	Trang	Partial Deficiency	Viangchan	Non-anemia	5.08	12.6	37.6	74	24.8	33.5	12.9
464	2	18	Buddhism	Nakhon Si Thammarat	Normal		Anemia	4.37	11.8	35.8	81.9	27	33	14.3
465	2	19	Buddhism	Phatthalung	Normal		Non-anemia	4.62	13	38.5	83.3	28.1	33.8	13.4
466	2	19	Buddhism	Ranong	Normal		Non-anemia	4.46	12.4	36.2	81.2	27.8	34.3	12.5
467	2	18	Buddhism	Chumphon	Normal		Non-anemia	4.51	13.3	39.3	87.1	29.5	33.8	12
468	1	25	Buddhism	Songkhla	Normal		Non-anemia	5.61	14.9	44.9	80	26.6	33.2	13.5
469	2	20	Buddhism	Nakhon Si Thammarat	Normal		Non-anemia	4.63	12.1	36.1	78	26.1	33.5	11.8
470	1	21	Buddhism	Nakhon Si Thammarat	Normal		Non-anemia	5.47	15.6	46	84.1	28.5	33.9	12.2
471	2	19	Buddhism	Ranong	Normal		Anemia	5.46	11.6	35.7	65.4	21.2	32.5	14.6
472	2	18	Buddhism	Ranong	Normal		Non-anemia	5	12.3	36.6	73.2	24.6	33.6	13.4
473	2	19	Buddhism	Surat Thani	Normal		Non-anemia	5.48	13.2	39.1	71.4	24.1	33.8	13.4
474	2	19	Buddhism	Trang	Normal		Anemia	4.35	11.4	34.5	79.3	26.2	33	15.2
475	1	18	Buddhism	Surat Thani	Normal		Non-anemia	5.77	16	47.4	82.1	27.7	33.8	12.4
476	1	20	Buddhism	Nakhon Si Thammarat	Normal		Non-anemia	5.05	14.2	41.5	82.2	28.1	34.2	15.5
477	2	19	Buddhism	Satun	Normal		Non-anemia	4.44	12.3	36.8	82.9	27.7	33.4	13.4
478	1	18	Buddhism	Pattani	Normal		Anemia	4.15	12.2	36.3	87.5	29.4	33.6	12.8
479	2	19	Buddhism	Pattani	Normal		Non-anemia	5.65	14.8	44.8	79.3	26.2	33	14.6
480	1	18	Buddhism	Surat Thani	Normal		Anemia	4.95	11.5	37.3	75.4	23.2	30.8	14.6
481	2	18	Buddhism	Nakhon Si Thammarat	Normal		Anemia	4.68	11.8	35.7	76.3	25.2	33.1	13.1
482	2	18	Buddhism	Songkhla	Normal		Anemia	4.15	10.4	32.5	78.3	25.1	32	16.2
483	2	18	Buddhism	Nakhon Si Thammarat	Normal		Non-anemia	6.1	15.6	47.1	77.2	25.6	33.1	13.8
484	2	19	Islamism	Narathiwat	Normal		Non-anemia	5.63	15.1	45.1	80.1	26.8	33.5	12.4
485	1	19	Islamism	Trang	Normal		Anemia	5.18	12.8	38.4	74.1	24.7	33.3	12.8
486	2	20	Islamism	Narathiwat	Normal		Non-anemia	6.65	15.1	46.8	70.4	22.7	32.3	15.5
487	2	18	Buddhism	Yala	Normal		Non-anemia	4.77	13.6	40.1	84.1	28.5	33.9	12.1
488	1	18	Islamism	Songkhla	Normal		Non-anemia	5.26	14.2	43	81.7	27	33	13.5
489	2	19	Buddhism	Nakhon Si Thammarat	Normal		Anemia	4.7	11.6	36.6	77.9	24.7	31.7	13.5
490	1	19	Islamism	Satun	Normal		Anemia	4.8	11.9	37.3	77.7	24.8	31.9	14.7
491	2	22	Buddhism	Trang	Normal		Non-anemia	5.3	15	44.5	84	28.3	33.7	13.4
492	2	21	Buddhism	Phangnga	Normal		Non-anemia	4.44	12.6	38	85.6	28.4	33.2	12.1
493	2	18	Buddhism	Nakhon Si Thammarat	Normal		Anemia	5.34	11.3	35.6	66.7	21.2	31.7	14.1
494	1	19	Buddhism	Songkhla	Normal		Anemia	3.99	11.6	34.4	86.2	29.1	33.7	12.6
495	2	18	Buddhism	Nakhon Si Thammarat	Normal		Non-anemia	4.92	12.2	38.7	78.7	24.8	31.5	13.3
496	2	19	Buddhism	Nakhon Si Thammarat	Normal		Anemia	4.6	11.6	35	76.1	25.2	33.1	12.4
497	2	19	Buddhism	Nakhon Si Thammarat	Normal		Non-anemia	4.63	12.7	38.5	83.2	27.4	33	13.6
498	2	19	Islamism	Satun	Normal		Anemia	4.43	10.6	33.8	76.3	23.9	31.4	13.4
499	2	19	Islamism	Krabi	Normal		Anemia	3.72	11.2	33	88.7	30.1	33.9	12.3
500	2	19	Islamism	Songkhla	Normal		Non-anemia	4.62	13.3	39.4	85.3	28.8	33.8	11.4
501	2	18	Buddhism	Chumphon	Normal		Non-anemia	4.75	12.9	40	84.2	27.2	32.3	13.3
502	2	19	Buddhism	Krabi	Normal		Non-anemia	5.17	12.5	38	73.5	24.2	32.9	14.3
503	2	18	Islamism	Pattani	Normal		Anemia	4.45	8.2	27.6	62	18.4	29.7	17.3
504	2	18	Islamism	Pattani	Normal		Anemia	4.95	11.9	36.7	74.1	24	32.4	14.5
505	2	19	Islamism	Narathiwat	Normal		Anemia	3.97	11.2	33.6	84.6	28.2	33.3	13.2
506	2	20	Buddhism	Nakhon Si Thammarat	Normal		Non-anemia	4.71	13.2	38.9	82.6	28	33.9	13.2
507	2	19	Buddhism	Songkhla	Normal		Non-anemia	5	14.5	42.5	85	29	34.1	12.9
508	2	20	Islamism	Yala	Normal		Non-anemia	4.83	13.4	40.2	83.2	27.7	33.3	13.9
509	2	19	Islamism	Songkhla	Normal		Non-anemia	4.74	13.8	41.5	87.6	29.1	33.3	12.7
510	2	20	Islamism	Pattani	Normal		Non-anemia	4.93	13.7	40.4	81.9	27.8	33.9	11.9
511	2	19	Islamism	Songkhla	Normal		Non-anemia	4.76	12.2	35.3	74.2	25.6	34.6	17
512	1	19	Buddhism	Nakhon Si Thammarat	Normal		Non-anemia	4.71	13.7	40.6	86.2	29.1	33.7	13.2
513	2	18	Buddhism	Nakhon Si Thammarat	Normal		Non-anemia	4.51	13.3	39.2	86.9	29.5	33.9	13
514	2	18	Buddhism	Nakhon Si Thammarat	Normal		Non-anemia	4.97	12.1	36.7	73.8	24.3	33	15.1
515	2	18	Buddhism	Krabi	Normal		Non-anemia	4.62	12.6	37.5	81.2	27.3	33.6	13
516	2	19	Buddhism	Trang	Normal		Anemia	5.32	9.6	27.3	51.3	18	35.2	23.8
517	2	18	Buddhism	Nakhon Si Thammarat	Partial Deficiency	Mahidol	Non-anemia	4.54	12.5	38.1	83.9	27.5	32.8	13.6
518	2	19	Buddhism	Krabi	Normal		Non-anemia	4.76	12.2	35.4	74.4	25.6	34.5	17.1
519	2	19	Buddhism	Phangnga	Normal		Anemia	5.23	11.5	35.6	68.1	22	32.3	14.4
520	2	19	Islamism	Phatthalung	Normal		Non-anemia	5	13.4	41.3	82.6	26.8	32.4	13.6
